# Supplementary material for: Shame in decision making under risk conditions: Understanding the effect of transparency
Source: PLoS One. 2018 Feb 14;13(2):e0191990. doi: 10.1371/journal.pone.0191990 (PMC5812579; doi:10.1371/journal.pone.0191990)
Supplement: S1 File — Gender: male = 1; female = 2. Type of situation: private = 1; public = 2. Condition: condition = 1; condition 2 = 2; condition 3 = 3; Condition 4 = 4. Dependent variable: alternative (a) or sure gain = 1; alternative (b) or probable gain = 0. (XLSX) [file pone.0191990.s001.xlsx]

## Sheet: Database S1
Gender	Type of situation	Condition	Dependent variable		Codebook
2	1	1	1		Gender: male = 1 and female = 2
2	1	1	1		Type of situation: private = 1 and public = 2
2	1	1	1		Condition: condition 1 = 1, condition 2 = 2, condition 3 = 3 and condition 4 = 4
2	1	1	0		Dependent variable: alternative (a) or sure gain = 1 and alternative (b) or probable gain = 0
2	1	1	0
2	1	1	1
2	1	1	0
2	1	1	1
2	1	1	1
2	1	1	0
2	1	1	0
2	1	1	1
2	1	1	0
2	1	1	0
2	1	1	0
2	1	1	0
2	1	1	0
2	1	1	1
2	1	1	1
2	1	1	0
1	1	1	0
2	1	1	0
2	1	1	0
2	1	1	1
2	1	1	0
2	1	1	0
1	1	1	0
2	1	1	0
2	1	1	0
2	1	1	1
2	1	1	0
2	1	1	0
2	1	1	0
1	1	1	0
2	1	1	0
2	1	1	0
2	1	1	1
2	1	1	1
2	1	1	1
2	1	1	1
2	1	1	1
1	1	2	1
2	1	2	1
2	1	2	1
2	1	2	1
2	1	2	1
2	1	2	1
2	1	2	1
1	1	2	0
2	1	2	1
1	1	2	1
1	1	2	1
2	1	2	1
2	1	2	1
1	1	2	1
1	1	2	1
2	1	2	1
2	1	2	1
2	1	2	1
1	1	2	1
1	1	2	1
1	1	2	1
2	1	2	1
2	1	2	1
2	1	2	1
2	1	2	1
2	1	2	1
1	1	2	0
1	1	2	1
1	1	2	1
1	1	2	1
2	1	2	1
2	1	2	1
2	1	2	1
2	1	2	1
2	1	2	1
2	1	2	1
1	1	2	1
2	1	2	1
1	1	2	1
2	1	2	1
2	1	2	1
2	1	2	1
1	1	2	1
2	2	3	0
2	2	3	0
2	2	3	0
2	2	3	0
1	2	3	0
2	2	3	0
1	2	3	0
2	2	3	0
1	2	3	0
2	2	3	0
1	2	3	0
1	2	3	0
1	2	3	0
2	2	3	0
2	2	3	1
1	2	3	0
1	2	3	0
2	2	3	0
2	2	3	0
1	2	3	0
1	2	3	0
1	2	3	0
2	2	3	0
2	2	3	0
1	2	3	0
2	2	3	0
2	2	3	0
1	2	3	0
1	2	3	0
2	2	3	0
2	2	3	0
1	2	3	0
2	2	3	0
2	2	3	1
1	2	3	1
2	2	3	1
2	2	3	1
2	2	3	1
2	2	3	1
1	2	3	1
1	2	4	1
2	2	4	1
2	2	4	1
1	2	4	1
2	2	4	1
1	2	4	1
2	2	4	1
1	2	4	1
2	2	4	1
2	2	4	1
1	2	4	1
1	2	4	1
1	2	4	1
1	2	4	1
1	2	4	1
2	2	4	1
2	2	4	1
2	2	4	1
1	2	4	1
2	2	4	1
2	2	4	1
2	2	4	1
1	2	4	1
1	2	4	1
1	2	4	1
2	2	4	1
2	2	4	1
2	2	4	1
2	2	4	1
2	2	4	1
2	2	4	1
2	2	4	1
1	2	4	1
2	2	4	1
2	2	4	1
2	2	4	1
2	2	4	1
2	2	4	1
2	2	4	1
1	2	4	0
1	2	4	0
